# Supplementary material for: Engineered probiotic overcomes pathogen defences using signal interference and antibiotic production to treat infection in mice
Source: Nat Microbiol. 2024 Jan 16;9(2):502–13. doi: 10.1038/s41564-023-01583-9 (PMC10847043; doi:10.1038/s41564-023-01583-9)
Supplement: Supplementary file 4 — Statistical source data. [file 41564_2023_1583_MOESM4_ESM.xlsx]

## Sheet: Figure 1a 
	Source data for Figure 1a is presented in full in Supplementary Data Fig S1d

## Sheet: Figure 1f
	Fig 1f		MBC data
		log10
			0h	4h	8h	12h	16h	20h
	1	blank	4.50515	6.27875	7.60206	8.26482	8.24551	8.23553
	2	blank	4.82608	6.43136	7.69897	8.34242	8.23805	7.96848
	3	blank	3.95424	5.69897	8.20412	7.95424	8.07918	8.36173
	1	compound 274	4.6902	4.41497	2.90309	0	0	0
	2	compound 274	4.49136	4.5563	3.20412	0	0	0
	3	compound 274	4.25527	3.90309	2.30103	0	0	0
	1	penicillin G	4.81954	3.60206	0	0	0	0
	2	penicillin G	4.07918	3.30103	0	0	0	0
	3	penicillin G	4.43136	4.17609	0	0	0	0
