# Supplementary material for: Engineered probiotic overcomes pathogen defences using signal interference and antibiotic production to treat infection in mice
Source: Nat Microbiol. 2024 Jan 16;9(2):502–13. doi: 10.1038/s41564-023-01583-9 (PMC10847043; doi:10.1038/s41564-023-01583-9)
Supplement: Supplementary file 5 — Statistical source data. [file 41564_2023_1583_MOESM5_ESM.xlsx]

## Sheet: Fig 2a
	Fig 2a		GAS CFUs/ml of saliva
0 h
	GAS		18900000	24000000	28800000	25000000	19800000	11000000
	GAS + 10^6 SAL		16100000	16000000	41800000	48000000	17800000	14000000
	GAS + 10^7 SAL		22600000	17000000	39700000	51000000	16500000	6000000
	GAS + 10^8 SAL		24000000	30000000	33500000	30000000	20300000	27000000
24 h
	GAS		1050	900	210	210	1520	600
	GAS + 10^6 SAL		2350	2600	200	200	1940	3800
	GAS + 10^7 SAL		293000	200000	19500	12000	27200	28000
	GAS + 10^8 SAL		44300000	9000000	59300000	82000000	19900000	34000000
48 h
	GAS		70	100	10	10	170	160
	GAS + 10^6 SAL		220	300	1	1	230	300
	GAS + 10^7 SAL		2670000	2200000	21700000	9000000	6010000	3300000
	GAS + 10^8 SAL		58700000	56000000	22000000	16000000	59400000	72000000
72 h
	GAS		150	0	1	1	20	20
	GAS + 10^6 SAL		90	1	1	1	20	20
	GAS + 10^7 SAL		5330000	2000000	26900000	22000000	2420000	2400000
	GAS + 10^8 SAL		13200000	14800000	11600000	11000000	15500000	9000000
96 h
	GAS		180	170	1	1	1	1
	GAS + 10^6 SAL		690	1490	1	1	1120	1120
	GAS + 10^7 SAL		2720000	1700000	3530000	6300000	3390000	3000000
	GAS + 10^8 SAL		860000	800000	5580000	3900000	13800000	12000000
120 h
	GAS		110	1	1	1	1	1
	GAS + 10^6 SAL		22900	22000	1560	1000	1	1
	GAS + 10^7 SAL		2430000	1200000	4120000	5500000	2790000	2700000
	GAS + 10^8 SAL		12500000	28000000	672000	700000	8900000	11000000

## Sheet: Fig 2b
	Fig 2b		GAS CFUs/NALT
	GAS		10	10	10	10	10	10	50	10	4000	10
	GAS + SAL +		1000	12000	1000	10	12300	550000	500000	450000	9	150000
	GAS + SAL ++		145000	435000	1500	143000	300000	450000	400000	250000	300000	10

## Sheet: Fig 2c
	Fig. 2c		GAS CFUs/ml
24 h
	GAS		750000	1	3950000	50000	1470000	3950000	1470000
	GAS + 10^6 SAL		9350000	100000	120000	1	60000	235000	1
	GAS + 10^7 SAL		75800000	73200000	2790000	125000	1	280000	720000
	GAS + 10^8 SAL		1	39600000	6100000	1	27400000	1250000	3240000
48 h
	GAS		70000	1	120000	36600000	28300000	120000	36600000
	GAS + 10^6 SAL		210000	20000	1	60000	1000000	61300000	905000
	GAS + 10^7 SAL		1	3700000	515000	10000000	25200000	1660000	48000000
	GAS + 10^8 SAL		8800000	10700000	1	5340000	105000	1	11700000
72 h
	GAS		1150000	325000	1	12100000	15300000	1150000	12100000
	GAS + 10^6 SAL		390000	1	70000	14500000	1	4610000	5160000
	GAS + 10^7 SAL		1	1060000	1490000	13000000	1	1130000	9500000
	GAS + 10^8 SAL		38100000	1	3990000	40000000	1	50000	2590000
