# Supplementary material for: Engineered probiotic overcomes pathogen defences using signal interference and antibiotic production to treat infection in mice
Source: Nat Microbiol. 2024 Jan 16;9(2):502–13. doi: 10.1038/s41564-023-01583-9 (PMC10847043; doi:10.1038/s41564-023-01583-9)
Supplement: Supplementary file 6 — Statistical source data. [file 41564_2023_1583_MOESM6_ESM.xlsx]

## Sheet: Fig. 3a
	Fig 3a
			speB transcript levels
	GAS - 0 h		1.07676	1.12003	1.17558	1.07142	1.0101	1.00961
	GAS + SAL - 0h		0.787011	0.964381	0.728269	0.895089	0.914351	1.21492
	GAS- 24 h		1.17697	1.63564	0.434149	1.887	1.50549	1.007
	GAS + SAL 24h		25378.2	20898.1	22272.2	27158.2	24678.4	27008.9

## Sheet: Fig. 3b
	Fig 3b
			GAS colony-forming units (CFUs) per ml
	GAS - 0 h		9900000	9000000	11200000	14000000	12600000	9450000
	GAS + SAL - 0h		12800000	18000000	11900000	6000000	15400000	8950000
	GAS- 24 h		6000	6200	4790	3500	5390	9700
	GAS + SAL 24h		26700000	27000000	53200000	51000000	39000000	40100000

## Sheet: Fig 3c
	Fig 3c
			speB transcript levels
		sip* mutant		1.66005	2.09976	0.647798	0.635814	0.833243	0.835928
		sip* mutant in		1322.66	1330.94	1533.09	779.943	871.42	968.686
		SAL
		spent medium

## Sheet: Fig 3e
	Fig 3e
			sarD transcript levels
	WT SAL		79.5987	70.9817	75.4984	80.9733	73.9447	86.1856
	nip*		1.20112	0.919152	1.03338	0.678008	0.956194	1.20112
	nip*::nip		53.6823	66.6427	55.0006	81.3108	78.1067	74.5107
	∆nrpR		1.24779	0.847553	0.768637	0.999567	0.708763	1.1707
	∆nrpR::nrpR		73.8141	64.3726	44.4889	72.9773	60.7316	49.1928

## Sheet: Fig 3f
	Fig. 3f		Fold change in sarD transcript levels
	nip*		1.20112	0.919152	1.03338	1.20112	0.919152	1.22465
	nip* + synthetic NIP		63.0977	60.8419	41.7694	70.4914	72.1724	42.588
	nip* + synthetic SCRA		0.768637	1.20112	0.919152	0.973286	0.629855	0.63715
	∆nrpR		1.24779	0.847553	0.768637	0.614879	0.708763	1.1707
	∆nrpR + synthetic NIP		0.38592	0.41276	0.417653	0.428799	0.432381	0.411047
