# Supplementary material for: Engineered probiotic overcomes pathogen defences using signal interference and antibiotic production to treat infection in mice
Source: Nat Microbiol. 2024 Jan 16;9(2):502–13. doi: 10.1038/s41564-023-01583-9 (PMC10847043; doi:10.1038/s41564-023-01583-9)
Supplement: Supplementary file 7 — Statistical source data and unprocessed western blots. [file 41564_2023_1583_MOESM7_ESM.xlsx]

## Sheet: Fig 4a
	Fig. 4a		Fold change in speB transcript levels
	Time (h)	WT GAS/sip*							nip*/sip*							SAL/sip*
	0	0.896612	0.76629	1.39387	1.88397	0.75386	0.735218		0.896612	0.76629	1.39387	1.88397	0.75386	0.735218		0.896612	0.76629	1.39387	1.88397	0.75386	0.735218
	2	0.761584	1.01113	4.10638	3.22908	1.6307	1.11108		0.773823	0.667095	3.7394	2.53008	0.662898	0.483625		1.61069	2.00119	6.67681	9.08369	2.68696	1.84882
	4	0.362966	0.501281	1.21343	2.16411	1.4196	0.96725		0.439463	1.17735	0.432423	0.717833	1.02948	0.705894		44.2631	45.4284	26.5386	17.7567	66.7026	39.1478
	6	0.61841	0.568999	1.14357	1.04726	0.662898	0.546595		1.52175	1.53487	0.884772	0.667104	1.81648	1.21977		629.557	498.199	252.466	268.182	783.277	674.435
	8	0.446036	0.697404	0.758746	0.879629	3.80057	3.36029		10.624	10.0834	0.643685	0.505833	10.739	9.02714		1186.91	1212.42	548.632	482.151	1203.49	981.003
	10	63.8157	53.0785	67.2958	50.746	62.9121	59.4549		16.8247	12.636	13.4384	10.7763	10.0199	8.3449		4067.77	3713.55	5135.59	5741.96	4024.94	3457.79
	12	320.767	334.199	429.866	486.929	828.936	750.223		9.85319	10.056	6.835	8.13049	14.2225	10.2443		7140.68	8992.07	4553.09	4097.41	10152.7	7637.86
	14	834.674	892.629	458.389	632.953	1067.06	887.701		9.82788	16.3033	7.42696	8.61088	10.6677	6.9152		5555.09	4266.99	6091.61	7700.79	5248.91	4641.56

## Sheet: Fig 4b and c
	Fig. 4b - c		Uncropped Immunoblot image
				Fig. 4c					Fig. 4b

## Sheet: Fig 4d 
	Fig. 4d		Fold change in speB transcript levels
	Time (h)	GAS/GAS							Sal/GAS
	0	1.40721	0.710628	0.624604	0.446001	0.425564	0.297223		0.760558	1.00906	0.940265	0.325838	0.59262	0.365357
	16	3.46273	2.7023	2.23307	1.06573	0.762218	0.6194		20600.8	9697.83	11768.8	6692.63	7410.4	4515.2
	24	3.08377	1.98963	3.79444	1.89464	3.19964	1.56897		26759.2	20531.8	52539.6	28450	47765.8	24786
	48	2810.31	1298.88	1834.2	751.81	1596.76	723.342		27459.6	17891.6	28909.7	15600.6	25460.5	12101.7
	72	1053.71	638.613	1245	685.587	1019.58	800.784		2919	1470.93	17535.7	10532	13702.4	7530.97

## Sheet: Fig 4e
	Fig. 4e		Fold change in speB transcript levels
	GAS alone				NOT DETERMINED DUE TO LOW BACTERIAL BURDEN AND RNA RECOVERY
	SAL + GAS			1786.13	2366.94	1340.97	2104.84	928.88	1794.33
