# Supplementary material for: Engineered probiotic overcomes pathogen defences using signal interference and antibiotic production to treat infection in mice
Source: Nat Microbiol. 2024 Jan 16;9(2):502–13. doi: 10.1038/s41564-023-01583-9 (PMC10847043; doi:10.1038/s41564-023-01583-9)
Supplement: Supplementary file 8 — Statistical source data. [file 41564_2023_1583_MOESM8_ESM.xlsx]

## Sheet: Fig 5a
	Fig. 5a		GAS CFUs/ml of saliva
24 h
	GAS		5510	5200	200	240	910	1200
	GAS + SAL		3860000	1200000	27800	30000	20200	21000
	GAS + nip*		170	400	210	140	870	1010
	GAS + nip*::nip		14700	18000	46300	49000	9900	12000
48 h
	GAS		460	200	0	30	110	110
	GAS + SAL		10400000	13000000	5250000	5800000	5710000	7100000
	GAS + nip*		30	100	10	0	90	60
	GAS + nip*::nip		5400000	4200000	960000	600000	1640000	1700000

## Sheet: Fig 5b
	Fig. 5b		GAS CFUs/ml of saliva
	GAS + SAL - 24h		80300	62000	134000	180000	392000	430000
	C192S + SAL - 24 h		590	700	920	880	2210	1980
	GAS + SAL - 48h		552000	650000	402000	200000	2830000	1200000
	C192S + SAL - 48h		1420	1540	205	290	1670	1030
