# Supplementary material for: Engineered probiotic overcomes pathogen defences using signal interference and antibiotic production to treat infection in mice
Source: Nat Microbiol. 2024 Jan 16;9(2):502–13. doi: 10.1038/s41564-023-01583-9 (PMC10847043; doi:10.1038/s41564-023-01583-9)
Supplement: Supplementary file 9 — Statistical source data. [file 41564_2023_1583_MOESM9_ESM.xlsx]

## Sheet: Fig 6b
	Fig. 6b		GAS CFUs/ml of saliva
	GAS alone - 24h		5510	5200	760	1700	1640	1800
	GAS + SAL - 24h		3860000	1200000	6930	8100	396000	650000
	GAS + eSAL - 24h		2000	7000	200	100	300	1000
	GAS alone - 48h		340	460	50	90	310	530
	GAS + SAL - 48h		10400000	13000000	5780000	4700000	15400000	14000000
	GAS + eSAL - 48h		20	10	0	0	0	0

## Sheet: Fig 6d
	Fig. 6d		GAS CFUs/NALT
	GAS alone - 24h		38500	35000	45000	60000	41500	44500	14500	13500	9000	12500
	GAS + SAL - 24h		650000	350000	850000	950000	550000	100000	65000	70000	155000	230000
	GAS + eSAL - 24h		10000	100	6000	100	100	100	4000	100	100	15000

## Sheet: Fig 6e
	Fig. 6e
			IL-1b levels (pg/ml)
	GAS		177.917	276.25	237.083	242.917	147.917	318.75	285.417	140.417	211.25	216.25
	GAS + SAL		491.25	525.417	507.083	466.25	551.25	525.417	397.083	482.917	531.25	362.917
	GAS + eSAL		194.583	159.583	90.4167	115.417	80.4167	97.0833	150.417	99.5833	121.25	118.75
